# Supplementary material for: Homeobox B13 activates the hypoxia‐inducible factor 1 pathway through histone lactylation thereby reprogramming lipid metabolism and promoting sorafenib resistance in hepatocellular carcinoma
Source: J Cell Commun Signal. 2026 May 6;20(2):e70077. doi: 10.1002/ccs3.70077 (PMC13148139; doi:10.1002/ccs3.70077)
Supplement: Supplementary file 3 — Tables S1–S5 [file CCS3-20-e70077-s001.xlsx]

## Sheet: Supplementary Table 1
Supplementary Table 1 ChIP-qPCR Primer Sequences
Primer	Sequence 5’to 3’
HOXB13-1-F	AAGTGGCTCAAGTTCAAGGT
HOXB13-1-R	TTACTACCCCTCCCAAATCA
HOXB13-2-F	AAACTGGAAAGCAGCGAAAG
HOXB13-2-R	AAATCCTAAAGGCAGAAACT
HOXB13-3-F	ACTGAGTTTGCCTTCTATCC
HOXB13-3-R	GACCTGGTGGGTTCTGTTCT

## Sheet: Supplementary Table 2
Supplementary Table 2 RT-qPCR Primer Sequences
Primer	Sequence 5’to 3’
HOXB13 F	GCGGGAGTATGCGGCTAACAAG
HOXB13 R	TTCACCTTGGCGAGAACCTTCTTC
β-actin F	CCTGGCACCCAGCACAAT
β-actin R	GGGCCGGACTCGTCATAC

## Sheet: Supplementary Table 3
Venn analysis of the Top 20 Log2FC genes and the 675 sorafenib resistance‑related molecules in HCC						Supplementary Table 3 Molecular prediction of histone Kla regulating lipid metabolism
Resistance|Lactylation|Lipid	Top 20 Log2FC	Resistance|Lactylation|Lipid|Top 20 Log2FC				Name	Log2FC（Resistance vs Sensitivity）	LogFC（Tumor vs Normal）
CRABP2	LOC105371070	ALOX15B				ALOX15B	7.36769	1.37128
CDA	WNT7A	HOXB13				HOXB13	6.1988	1.42639
AOC4P	LOC107984645	MISP				MISP	5.63959	ns
DPPA2	LOC105371069	OXT				OXT	5.62807	-3.6044
DUSP13	ANO1
IGFBP2	LOC100293612
LOXL1	PRRX2
FBLN2	TRH
HOXD13	LOC101928473
SLC4A1	FAM90A1
SNCG	SEMA5A
TUBB4A	FAM27E3
CLDN4	KCNK1
PLAC8	CD8B2
FGF19	LOC105376010
PCOLCE	LOC107987280
NQO1
C1QTNF1
FLNC
SCUBE1
IL17B
SLC51A
MFSD2A
NAPSA
KRT19
FSCN1
PTGES
A4GALT
MGAT3
CD9
LHX2
TRERF1
LMTK3
LCN15
GIP
SLCO3A1
APOD
IGFBP5
GBGT1
ITGA3
FOSL1
CAMKK1
HKDC1
SP6
S100A14
PEAR1
CDCP1
RBP7
PRKCD
AQP3
MGLL
FUT2
PLA2G4D
TXNIP
MALL
ACVRL1
ZDHHC19
SLC10A4
SLCO2A1
P3H3
VWF
FAM86FP
PTGS1
FOS
CDKN1C
CRYAB
TNFSF15
ITIH3
N4BP3
ARAP3
SLC7A8
KREMEN2
S100A11
ERFL
TMEM158
GALNT6
DHRS7B
LSR
GGT1
APOL1
GPR3
MAP2K3
LHX8
AKR1B1
SLC51B
CDKN1A
ACE
EGF
CD82
EPHB2
SLC37A2
CEACAM1
AXL
ISYNA1
CPNE7
EPCAM
SPEG
HOXA11
COL1A1
TEAD2
TSPO
PTK6
XKR8
PPP2R2C
PLTP
CYP27B1
PAFAH1B3
SMPDL3B
GRIN2D
SERINC2
ADAM15
FAM131C
SLC2A1
DGKD
PDGFB
PLEKHA4
SORCS2
MIR3189
ABCG1
SUSD3
LCAT
CAPN8
SLC11A1
PTPRR
ENTPD8
DDX54
MDK
MT2A
ENO1
PLK3
H4C8
SOAT2
P2RY6
ACOT9
MAPK11
PLPPR5
LTK
PER2
ASIC4
HPCA
SLC16A3
HSD17B2
NDRG1
FAAH
STARD10
ETNK2
CCDC74A
TBX1
KCNH2
PON3
ST3GAL4
SYT12
CD14
STC2
TNS1
CDH1
SH2D2A
DPEP1
SELENOM
KCNK6
DENND1C
ZDHHC18
ERFE
LDAF1
C1S
PRR36
ENO2
PPP2R1A
CIDEC
MEST
S100A6
APLP1
CASP8
PRELID1
KREMEN1
GSTP1
LAMP3
OSBPL10
LGALS3
UBE2L3
VIPR1
PLAUR
CD81
IL12A
CLEC2B
CLDN3
PCSK9
ANO9
COL26A1
IP6K3
AACS
IGFBP4
PTGR1
ANXA6
SPSB2
H2BC8
HDHD5
CRY2
CYP2J2
ITPKC
HPS6
CEBPA
SLC35C1
RARG
RAB37
TNFRSF25
RFT1
MYO7B
NOCT
SYNPO
PFKFB3
NPTXR
OSGIN1
MRPL54
GPX1
RPL27
ACAA1
CALM3
EEPD1
PPARGC1B
VDR
AGPAT2
ETHE1
NOTUM
FKBP4
NR1D1
SDC1
LYN
SLC66A2
RASSF5
CYP1A1
B3GNT7
MYD88
CDKN2A
ALDH3B1
DOLPP1
PTGIR
TFAP4
FMNL1
MED12
RUVBL2
ACOT11
SIGIRR
PPP5C
MTFP1
NR1H2
FUCA1
APOC1
B4GALT3
ACSL5
DAG1
MGST1
LITAF
KLF4
MN1
TUBB8B
CPT1C
SH3BP1
ACOT7
GOT2
GDF15
STOML2
SECTM1
TP73
TMEM74B
ZC3H12A
LYPLA2
YPEL4
VPS4A
VWA5B2
PDXP-DT
FIS1
ATP1A2
KCNJ11
IRF3
BSCL2
ABCA3
ARL4D
TMEM51-AS1
LIPH
HES1
SELENOK
MAST1
NSMAF
PRDX2
GPD1
PTDSS1
MATN2
CTSD
MMP15
APOO
INPP1
UBE2I
PLBD2
KCTD15
RAB40B
CYB5B
GSTM4
RARA
XBP1
DOK3
CLN6
PRKD2
PPP1CA
ALAS1
SEPTIN4
GDF9
ESRRA
DDRGK1
CD68
HYAL1
SYT15-AS1
VPS18
ESAM
MCAT
LRG1
PER1
ZDHHC9
CLDN2
ATG9A
PLCD4
ATG101
MTMR14
SIGMAR1
MGC16275
B3GNT5
NMT1
RCOR2
NME4
OSBPL1A
LAMTOR1
PIK3CD
TRIB1
TLCD1
PLBD1
LSS
USF1
TRIM25
CDK4
CLN3
KCNJ8
RHOA
CNOT9
FABP5
LGALS2
IKBKE
OVCA2
CPNE1
USF2
TMEM82
NDUFAB1
VAC14
PIGS
GIT1
ARF1
LPCAT3
TRIB3
AP1M2
DAB2IP
HOXA10
SGF29
HTRA2
MAPKAPK3
FOSB
SERPINE1
AKT2
PTDSS2
SEMA3F
APOF
BCR
TNFRSF21
BTN3A3
SLFN12
IP6K1
RASSF2
TNFAIP2
PYGB
RIMS3
PLA2G15
BAX
PTGES2
DAGLB
PLCD1
PHGDH
TNIP1
CTSH
STARD3NL
EIF4EBP1
PARK7
CDIPT
DHCR24
PAK1
OGFRP1
SNHG15
GASAL1
DAGLA
RAB3A
ME1
ARF3
BHLHE40
PTAFR
SYT7
YES1
BLOC1S6
MALT1
MTM1
SLC10A7
MIGA1
FHL2
ABCD3
ADCY5
GK5
APOLD1
LL0XNC01-250H12.3
IGDCC4
KBTBD8
MIR590
RPS6KB1
REST
SNAI3
CRACDL
CYP1B1
LRP2BP
ATG10
CYP2W1
ITGA2
CXCL2
GPX8
ACSBG2
ATG2B
SRFBP1
PAM
LRRK1
PLEKHB1
MBNL3
NR4A3
NFYA
INSIG2
AGPS
CERS1
TGFBR1
PDK4
KCNQ1
LCOR
ABCA1
SC5D
DGKH
ATP8B1
VLDLR
CD96
EPRS1
ARSK
MSMO1
LOX
ZDHHC21
RELCH
NAPEPLD
PIK3C3
MED23
UNC5B
PTEN
ST3GAL5
FIG4
ACADM
JAG1
DNAH5
PLEKHA1
OSBPL6
GATA6
OSBPL3
CCDC186
UACA
STARD4
SBF2
SETX
NUDT7
ARRDC3
CDC73
ENKUR
SMAD2
DPYSL3
OSBPL9
AGL
ST8SIA6
SGO2
ETNK1
RAB3GAP2
ALCAM
ACER3
SBSPON
ANGPTL2
XRN1
GNAI1
TNFAIP3
ZDHHC17
CXXC4
PPM1L
IL12RB2
BRCA1
SIX4
ADSS1
TET1
ANXA3
TMF1
CAV1
PGM3
PTGER4
HMGB2
PIK3R1
PRKACB
HACD1
FGF1
GXYLT2
TNFAIP8
MED21
ADAM9
MED13
TSPO2
BCKDHB
ERBIN
KMO
TLR2
GRAMD1C
PLSCR4
SOGA3
ACSL6
INHBE
AKAP5
AASS
USP8
TBL1XR1
NR2C1
TLCD4
PIK3C2A
ST8SIA5
DRP2
KLRK1
ESCO2
UFL1
HSP90AA1
FSBP
ITGB8
RMDN2
GLIPR1
ATP2B1
DENND5B
NRIP1
PLOD2
ASAH1
CAMK4
TIAM2
PPM1A
SIGLEC15
CLOCK
PHLDB2
TBC1D32
FMO5
FAR1
INPP4B
CHD9
XKR9
OSBPL8
ABHD13
SCN9A
NCF2
BIRC3
PIK3CA
SPICE1
ESR2
CXCL3
BTBD8
PJA2
KCNQ1OT1
TFPI2
PNPLA8
PCSK5
LYPLAL1
ITGB3
PALLD
C3
ZDHHC20
GPRIN3
UCP3
CFAP43
ATP10D
MMAA
ATP11B
ACAD11
PCLO
PCCA
MEF2C
TIGD4
KIF18A
TPTE
ZBTB20
EAF2
FER
BCO2
SCD5
PRKD1
CRISPLD2
HSD17B3
ESRRG
ATM
CCDC88A
SYTL2
CAPRIN2
JAK2
DCDC1
TCP11L2
CBR4
SAMD3
SOCS2
ITGAV
CEP162
P2RY1
TBC1D8B
CCDC191
LMO3
CCN1
HACD4
TGFB2
CAPS2
FAM184A
WNT5A
PLCE1
PDCD1LG2
AKAP12
NR3C2
HSPA4L
ST6GALNAC3
LIFR
GALC
PLXNC1
THBS1
ABI3BP
CYP2U1
CCDC170
SORBS2
IL7
KLHL41
RORA
BHLHE41
VIM
ANKRD1
SCOC-AS1
FAR2
SGMS2
CXCL1
PPARGC1A
SSPN
PRRX1
ABCD2
SNAI2
HDAC9
PDE4B
B3GALT1
GABRB1
IKZF2
FAT4
TTPA
SLIT2
SHOC1
CUBN
ACADL
VGLL3
ERC2
LOC101929098
LOC105377720
LOC105369372
LOC101060400

## Sheet: Supplementary Table 4
Supplementary Table 4 AnimalTFDB v4.0 Predicts Potential Binding Sites
TF	Source	Query	Start	Stop	Strand	Score	Pvalue	Qvalue	Mached Sequence
HOXB13	hTFtarget	HIF-1α	26942	26952	-	12.8384	2.23e-05	0.828	GCTCATAAAAA
HOXB13	hTFtarget	HIF-1α	14132	14141	+	12.806	2.07e-05	0.626	TTTTATGGCT
HOXB13	hTFtarget	HIF-1α	26942	26952	-	14.7	6.69e-06	0.574	GCTCATAAAAA
HOXB13	hTFtarget	HIF-1α	13242	13252	-	13.19	1.78e-05	0.574	GCTTGTAAAAT
HOXB13	hTFtarget	HIF-1α	27068	27078	-	13.19	1.78e-05	0.574	CCTTGTAAAAT
HOXB13	hTFtarget	HIF-1α	43176	43185	+	13.1194	1.06e-05	0.561	TTTTATTGGG
HOXB13	hTFtarget	HIF-1α	29133	29142	-	13.1194	1.06e-05	0.561	TTTTATTGGG
HOXB13	hTFtarget	HIF-1α	10543	10553	+	13.6768	1.49e-05	0.386	GCTTTATTGGG
HOXB13	hTFtarget	HIF-1α	45230	45240	+	13.6263	1.59e-05	0.386	GTTTTATTGTG
HOXB13	hTFtarget	HIF-1α	33130	33143	-	12.8492	2.11e-05	0.307	TTACAATAAAAGTA
HOXB13	hTFtarget	HIF-1α	25178	25191	-	13.5635	1.24e-05	0.303	GTACAATAAAAAAA
HOXB13	hTFtarget	HIF-1α	45228	45241	-	13.4286	1.38e-05	0.303	ACACAATAAAACAA
HOXB13	hTFtarget	HIF-1α	29134	29143	+	15.5091	2.99e-06	0.22	CCAATAAAAA
HOXB13	hTFtarget	HIF-1α	43175	43184	-	14.7636	4.63e-06	0.22	CCAATAAAAT
HOXB13	hTFtarget	HIF-1α	29134	29143	-	15.4554	2.99e-06	0.217	TTTTTATTGG
HOXB13	hTFtarget	HIF-1α	43175	43184	+	14.7129	4.63e-06	0.217	ATTTTATTGG
HOXB13	hTFtarget	HIF-1α	26943	26952	+	9.00962	4.91e-06	0.198	TTTTATGAGC
HOXB13	hTFtarget	HIF-1α	43176	43185	+	8.99038	6.26e-06	0.198	TTTTATTGGG
HOXB13	hTFtarget	HIF-1α	29133	29142	-	8.99038	6.26e-06	0.198	TTTTATTGGG
HOXB13	hTFtarget	HIF-1α	43173	43186	-	15.6429	2.22e-06	0.128	ACCCAATAAAATCC
HOXB13	hTFtarget	HIF-1α	29132	29145	+	15.3413	2.92e-06	0.128	GCCCAATAAAAAAA
HOXB13	hTFtarget	HIF-1α	43175	43185	+	16.3131	1.6e-06	0.0954	ATTTTATTGGG
HOXB13	hTFtarget	HIF-1α	29133	29143	-	15.899	1.97e-06	0.0954	TTTTTATTGGG

## Sheet: Supplementary Table 5
Supplementary Table 5 Pearson correlation analysis of HOXB13 and HIF-1α colocalization
picture1_name	picture2_name	ROI_name	Pearson's_Rr	Average_a	Average_b	Sigma_a	Sigma_b	Overlap_R	k1	k2	M1	M2	M1_norm	M2_norm	Slope	Intercept	nb_pixels	%pixels	min_I1	max_I1	min_I2	max_I2	<picture1>	<picture2>	ROI_color
HOXB13-HIF 1α	HOXB13-HIF 1α	-	0.87172	48.9023	40.8926	142.962	127.801	0.8842	0.78524	0.995631	0.99153	0.986098	0.960421	0.55872	0.77928	2.78422	1443520	100	0	255	0	255	48.9023	40.8926
